# Supplementary material for: Candidate loci for leaf angle in maize revealed by a combination of genome-wide association study and meta-analysis
Source: Front Genet. 2022 Nov 11;13:1004211. doi: 10.3389/fgene.2022.1004211 (PMC9691904; doi:10.3389/fgene.2022.1004211)
Supplement: Supplementary file 1 [file DataSheet1.ZIP]

Archive with 3 entries (2 files):
- supplementary files/
- supplementary files/FigureS1-S6.docx
- supplementary files/TableS1-S6.xlsx
