# Supplementary material for: Candidate loci for leaf angle in maize revealed by a combination of genome-wide association study and meta-analysis
Source: Front Genet. 2022 Nov 11;13:1004211. doi: 10.3389/fgene.2022.1004211 (PMC9691904; doi:10.3389/fgene.2022.1004211)
Supplement: Supplementary file 1 [file DataSheet1.ZIP › supplementary files/TableS1-S6.xlsx]

## Sheet: Table S1
Table S1. Two-way ANOVA for LA-related traits in a maize association panel in different environments.
Trait	Source	Variance	Ms	F	P-value
ULA	G	175459	325.53	3.27***	2.11509e-89
	E	19596.4	4899.1	49.26***	4.64906e-40
	G×E	147822	68.56	0.69	1
	Error	268507	99.45
	Total	611384
MLA	G	65622.3	121.74	2.30***	1.31706e-36
	E	30.64	15.32	0.29	0.748598
	G×E	37841	35.1	0.66	1
	Error	85706.8	52.9
	Total	189201
LLA	G	65765.4	122.01	2.22***	1.75228e-33
	E	2310.69	1155.35	21.00***	9.89317e-10
	G×E	42768.7	39.67	0.72	1
	Error	89119.9	55.01
	Total	199965
E: Environment; G: Genotype; G×E: Genotype-by-environment interaction. ***: Significant at the 0.001 level

## Sheet: TableS2
Table S2. Summary of variances for repeatability/heritability.
Trait	Components	Variance
ULA	δ2G	175459
	δ2GE	147822
	δ2e	268507
	δ2G+(δ2GE/h)	240579
	δ2e/(hr)	59142.4
	H2=[δ2G/δ2G+(δ2GE/h)+δ2e/(hr)]	0.59
MLA	δ2G	65622.3
	δ2GE	37841
	δ2e	85706.8
	δ2G+(δ2GE/n)	78236
	δ2e/(nr)	14284.5
	H2=[δ2G/δ2G+(δ2GE/n)+δ2e/(nr)]	0.71
LLA	δ2G	65765.4
	δ2GE	42768.7
	δ2e	89119.9
	δ2G+(δ2GE/n)	80021.6
	δ2e/(nr)	14853.3
	H2=[δ2G/δ2G+(δ2GE/n)+δ2e/(nr)]	0.69

## Sheet: Table S3
Table S3. All genes within significant QTLs associated with LA-related traits by GWAS.
IDa	Non-redundant QTLb	QTL name	Number of significant SNPs in QTL	Trait	Chr	Position (bp)c	Peak SNP	P valued	R2(%)e	Left(-30Kb)	Right(+30Kb)	Statef	Geneg	Function annotation
1	1	qLA1	2	MLA_HB	1	2308257	chr1.S_2308257	1.93e-06	16.9633	2278257	2338257	full	GRMZM2G158378	citrate transmembrane transporter activity
2	1	qLA1	2	ULA_BLUP	1	2336340	chr1.S_2336340	6.52e-07	5.85925	2306340	2366340	full	GRMZM2G158378	citrate transmembrane transporter activity
3	2	qLA2	4	ULA_BLUP	1	2432491	chr1.S_2432491	7.7e-08	6.12535	2402491	2462491	full	GRMZM2G329177	Transcribed locus
												partly	GRMZM2G459354	NA
4	2	qLA2	4	ULA_YYC	1	2432491	chr1.S_2432491	7.44e-07	5.5805	2402491	2462491	full	GRMZM2G329177	Transcribed locus
												partly	GRMZM2G459354	NA
5	2	qLA2	4	ULA_YYX	1	2432491	chr1.S_2432491	3.69e-07	5.64179	2402491	2462491	full	GRMZM2G329177	Transcribed locus
												partly	GRMZM2G459354	NA
6	2	qLA2	4	ULA_YYC	1	2434798	chr1.S_2434798	1.19e-06	5.36726	2404798	2464798	full	GRMZM2G329177	Transcribed locus
												partly	GRMZM2G459354	NA
7	3	qLA3	9	ULA_YYC	1	23564006	chr1.S_23564006	2.01e-06	6.32694	23534006	23594006	full	AC205725.3_FG010	NA
												full	GRMZM2G471253	cellular metabolic process
												full	GRMZM2G171073	voltage-gated potassium channel activity
8	3	qLA3	9	ULA_YYC	1	23564906	chr1.S_23564906	8.6e-07	6.1169	23534906	23594906	full	AC205725.3_FG010	NA
												full	GRMZM2G471253	cellular metabolic process
												full	GRMZM2G171073	voltage-gated potassium channel activity
9	3	qLA3	9	ULA_YYC	1	23565079	chr1.S_23565079	9.42e-07	5.70182	23535079	23595079	full	AC205725.3_FG010	NA
												full	GRMZM2G471253	cellular metabolic process
												full	GRMZM2G171073	voltage-gated potassium channel activity
10	3	qLA3	9	ULA_YYC	1	23565118	chr1.S_23565118	1.33e-06	6.91246	23535118	23595118	full	AC205725.3_FG010	NA
												full	GRMZM2G471253	cellular metabolic process
												full	GRMZM2G171073	voltage-gated potassium channel activity
11	3	qLA3	9	ULA_BLUP	1	23566708	chr1.S_23566708	1.89e-06	4.79591	23536708	23596708	full	AC205725.3_FG010	NA
												full	GRMZM2G471253	cellular metabolic process
												full	GRMZM2G171073	voltage-gated potassium channel activity
12	3	qLA3	9	ULA_YYC	1	23566746	chr1.S_23566746	3.59e-07	6.24341	23536746	23596746	full	AC205725.3_FG010	NA
												full	GRMZM2G471253	cellular metabolic process
												full	GRMZM2G171073	voltage-gated potassium channel activity
13	3	qLA3	9	ULA_BLUP	1	23566787	chr1.S_23566787	2.02e-06	4.79899	23536787	23596787	full	AC205725.3_FG010	NA
												full	GRMZM2G471253	cellular metabolic process
												full	GRMZM2G171073	voltage-gated potassium channel activity
14	3	qLA3	9	ULA_BLUP	1	23566792	chr1.S_23566792	8.18e-07	7.40639	23536792	23596792	full	AC205725.3_FG010	NA
												full	GRMZM2G471253	cellular metabolic process
												full	GRMZM2G171073	voltage-gated potassium channel activity
15	3	qLA3	9	ULA_YYC	1	23566792	chr1.S_23566792	1.01e-06	7.56055	23536792	23596792	full	AC205725.3_FG010	NA
												full	GRMZM2G471253	cellular metabolic process
												full	GRMZM2G171073	voltage-gated potassium channel activity
16	4	qLA4	1	ULA_BLUP	1	23579197	chr1.S_23579197	1.15e-06	5.02399	23549197	23609197	partly	GRMZM2G153769	COP9 signalosome complex subunit 4
												full	AC205725.3_FG010	NA
												full	GRMZM2G471253	cellular metabolic process
												full	GRMZM2G171073	voltage-gated potassium channel activity
17	5	qLA5	1	ULA_HB	1	27630438	chr1.S_27630438	7.76e-07	11.2428	27600438	27660438	full	GRMZM2G111324	hydrolase activity, hydrolyzing O-glycosyl compounds
												full	GRMZM2G411668	ATP binding
												full	GRMZM2G411653	protein binding
18	6	qLA6	1	ULA_YY	1	35740286	chr1.S_35740286	2e-06	11.8484	35710286	35770286	full	GRMZM2G001663	NA
												full	GRMZM2G001814	calcium ion binding
												partly	GRMZM2G341309	Transcribed locus
												full	GRMZM2G001696	phosphoenolpyruvate carboxykinase activity
19	7	qLA7	25	ULA_HB	1	40122365	chr1.S_40122365	1.7e-06	9.34951	40092365	40152365	full	GRMZM2G049159	GRAS-transcription factor 67
20	7	qLA7	25	ULA_HB	1	40124130	chr1.S_40124130	7.59e-07	10.3048	40094130	40154130	full	GRMZM2G049159	GRAS-transcription factor 67
21	7	qLA7	25	ULA_HB	1	40139086	chr1.S_40139086	3.87e-07	10.2673	40109086	40169086	full	GRMZM2G049159	GRAS-transcription factor 67
22	7	qLA7	25	ULA_HB	1	40139143	chr1.S_40139143	3.87e-07	10.2673	40109143	40169143	full	GRMZM2G049159	GRAS-transcription factor 67
23	7	qLA7	25	ULA_HB	1	40139302	chr1.S_40139302	3.87e-07	10.2673	40109302	40169302	full	GRMZM2G049159	GRAS-transcription factor 67
24	7	qLA7	25	ULA_HB	1	40139492	chr1.S_40139492	3.87e-07	10.2673	40109492	40169492	full	GRMZM2G049159	GRAS-transcription factor 67
25	7	qLA7	25	ULA_HB	1	40139549	chr1.S_40139549	7.57e-08	11.6803	40109549	40169549	full	GRMZM2G049159	GRAS-transcription factor 67
26	7	qLA7	25	ULA_HB	1	40139573	chr1.S_40139573	3.87e-07	10.2673	40109573	40169573	full	GRMZM2G049159	GRAS-transcription factor 67
27	7	qLA7	25	ULA_HB	1	40139579	chr1.S_40139579	3.87e-07	10.2673	40109579	40169579	full	GRMZM2G049159	GRAS-transcription factor 67
28	7	qLA7	25	ULA_HB	1	40139822	chr1.S_40139822	3.87e-07	10.2673	40109822	40169822	full	GRMZM2G049159	GRAS-transcription factor 67
29	7	qLA7	25	ULA_HB	1	40140840	chr1.S_40140840	3.87e-07	10.2673	40110840	40170840	full	GRMZM2G049159	GRAS-transcription factor 67
30	7	qLA7	25	ULA_HB	1	40141331	chr1.S_40141331	3.87e-07	10.2673	40111331	40171331	full	GRMZM2G049159	GRAS-transcription factor 67
31	7	qLA7	25	ULA_HB	1	40141566	chr1.S_40141566	3.87e-07	10.2673	40111566	40171566	full	GRMZM2G049159	GRAS-transcription factor 67
32	7	qLA7	25	ULA_HB	1	40141659	chr1.S_40141659	7.57e-08	11.6803	40111659	40171659	full	GRMZM2G049159	GRAS-transcription factor 67
33	7	qLA7	25	ULA_HB	1	40141758	chr1.S_40141758	3.87e-07	10.2673	40111758	40171758	full	GRMZM2G049159	GRAS-transcription factor 67
34	7	qLA7	25	ULA_HB	1	40141976	chr1.S_40141976	3.87e-07	10.2673	40111976	40171976	full	GRMZM2G049159	GRAS-transcription factor 67
35	7	qLA7	25	ULA_HB	1	40142028	chr1.S_40142028	3.87e-07	10.2673	40112028	40172028	full	GRMZM2G049159	GRAS-transcription factor 67
36	7	qLA7	25	ULA_HB	1	40142029	chr1.S_40142029	3.87e-07	10.2673	40112029	40172029	full	GRMZM2G049159	GRAS-transcription factor 67
37	7	qLA7	25	ULA_HB	1	40142357	chr1.S_40142357	3.87e-07	10.2673	40112357	40172357	full	GRMZM2G049159	GRAS-transcription factor 67
38	7	qLA7	25	ULA_HB	1	40142446	chr1.S_40142446	4.21e-07	10.2904	40112446	40172446	full	GRMZM2G049159	GRAS-transcription factor 67
39	7	qLA7	25	ULA_HB	1	40142452	chr1.S_40142452	3.87e-07	10.2673	40112452	40172452	full	GRMZM2G049159	GRAS-transcription factor 67
40	7	qLA7	25	ULA_HB	1	40142490	chr1.S_40142490	1.43e-06	10.3428	40112490	40172490	full	GRMZM2G049159	GRAS-transcription factor 67
41	7	qLA7	25	ULA_HB	1	40142491	chr1.S_40142491	1.96e-07	11.9908	40112491	40172491	full	GRMZM2G049159	GRAS-transcription factor 67
42	7	qLA7	25	ULA_HB	1	40142598	chr1.S_40142598	5.36e-07	10.0122	40112598	40172598	full	GRMZM2G049159	GRAS-transcription factor 67
43	7	qLA7	25	ULA_HB	1	40142970	chr1.S_40142970	1.07e-06	9.45049	40112970	40172970	full	GRMZM2G049159	GRAS-transcription factor 67
44	8	qLA8	2	ULA_HB	1	40176053	chr1.S_40176053	1e-07	11.5519	40146053	40206053	full	GRMZM2G350001	oxidoreductase activity
45	8	qLA8	2	ULA_HB	1	40178019	chr1.S_40178019	1e-07	11.5519	40148019	40208019	full	GRMZM2G350001	oxidoreductase activity
46	9	qLA9	1	ULA_YYX	1	193173401	chr1.S_193173401	2.01e-06	4.94789	193143401	193203401	full	GRMZM5G894518	ubiquitin-dependent protein
												full	GRMZM5G871093	actin cytoskeleton
												full	GRMZM5G842214	NA
												full	GRMZM2G159316	NA
47	10	qLA10	2	ULA_YY	1	221187781	chr1.S_221187781	2.2e-07	12.6108	221157781	221217781	full	GRMZM5G826654	NA
												full	GRMZM5G894200	Putative uncharacterized protein
												full	GRMZM2G179063	metabolic process
48	10	qLA10	2	ULA_YY	1	221187983	chr1.S_221187983	2.82e-08	13.7432	221157983	221217983	full	GRMZM5G826654	NA
												full	GRMZM5G894200	Putative uncharacterized protein
												full	GRMZM2G179063	metabolic process
49	11	qLA11	1	MLA_HB	2	25310110	chr2.S_25310110	2.79e-07	10.9531	25280110	25340110	full	GRMZM5G827171	Putative uncharacterized protein
50	12	qLA12	1	ULA_YY	3	1975903	chr3.S_1975903	1.07e-06	11.3712	1945903	2005903	full	GRMZM2G083749	transcription regulator activity
												full	GRMZM2G099678	Vegetative storage protein PNI288
												full	GRMZM2G083497	structural constituent of ribosome
												full	GRMZM2G083474	Putative uncharacterized protein
51	13	qLA13	1	ULA_YY	3	8089101	chr3.S_8089101	1.35e-06	10.0455	8059101	8119101	full	GRMZM2G131928	metabolic process
												full	GRMZM2G034300	Putative uncharacterized protein
52	14	qLA14	1	LLA_YY	3	167007181	chr3.S_167007181	6.85e-07	11.6297	166977181	167037181	full	GRMZM2G346138	structural molecule activity
												full	GRMZM2G047572	Putative uncharacterized protein
												full	GRMZM2G438045	NA
												full	GRMZM2G346132	protein serine/threonine kinase activity
53	15	qLA15	1	ULA_YY	3	176267061	chr3.S_176267061	1.72e-06	11.7812	176237061	176297061	full	GRMZM2G074262	protein amino acid phosphorylation
												full	GRMZM2G164141	purine base metabolic process
54	16	qLA16	1	MLA_BLUP	3	180774930	chr3.S_180774930	9.13e-07	24.0885	180744930	180804930	partly	GRMZM2G157679	SCARECROW-like protein
												full	GRMZM2G082199	elicitor-responsive protein
												full	GRMZM2G082260	ribonuclease activity
55	17	qLA17	1	ULA_YY	3	186725267	chr3.S_186725267	6.38e-07	10.7332	186695267	186755267	full	GRMZM2G451031	transcription factor activity
												full	GRMZM2G159134	transcription factor activity
56	18	qLA18	4	ULA_HB	3	187435072	chr3.S_187435072	1.18e-06	9.39492	187405072	187465072	full	GRMZM2G071705	cyclin-like F-box
												full	GRMZM2G071790	Tubulin beta-6 chain (Beta-6-tubulin)
												full	GRMZM2G071739	G-protein coupled receptor protein signaling pathway
												partly	GRMZM2G072853	response to oxidative stress
57	18	qLA18	4	ULA_HB	3	187438593	chr3.S_187438593	3.89e-08	12.2846	187408593	187468593	full	GRMZM2G071705	cyclin-like F-box
												full	GRMZM2G071790	Tubulin beta-6 chain (Beta-6-tubulin)
												full	GRMZM2G071739	G-protein coupled receptor protein signaling pathway
												partly	GRMZM2G072853	response to oxidative stress
58	18	qLA18	4	ULA_HB	3	187440449	chr3.S_187440449	6.98e-07	9.81322	187410449	187470449	full	GRMZM2G071705	cyclin-like F-box
												full	GRMZM2G071790	Tubulin beta-6 chain (Beta-6-tubulin)
												full	GRMZM2G071739	G-protein coupled receptor protein signaling pathway
												partly	GRMZM2G072853	response to oxidative stress
59	18	qLA18	4	ULA_HB	3	187443872	chr3.S_187443872	9.55e-08	11.4281	187413872	187473872	full	GRMZM2G071705	cyclin-like F-box
												full	GRMZM2G071790	Tubulin beta-6 chain (Beta-6-tubulin)
												full	GRMZM2G071739	G-protein coupled receptor protein signaling pathway
												full	GRMZM2G072853	response to oxidative stress
60	19	qLA19	1	ULA_HB	3	187471371	chr3.S_187471371	1.16e-06	9.38633	187441371	187501371	full	GRMZM2G004858	metabolic process
												partly	GRMZM2G071790	Tubulin beta-6 chain (Beta-6-tubulin)
												full	GRMZM2G073376	indole-3-acetate beta-glucosyltransferase
												full	GRMZM2G072853	response to oxidative stress
												full	GRMZM2G073003	cyclin IaZm
61	20	qLA20	1	ULA_HB	3	188670447	chr3.S_188670447	5.65e-07	10.0246	188640447	188700447	full	GRMZM2G310368	Ethylene-responsive transcription factor
												full	GRMZM2G492770	NA
62	21	qLA21	3	MLA_HB	3	201263730	chr3.S_201263730	1.7e-06	9.48128	201233730	201293730	full	GRMZM2G311313	NA
												full	GRMZM2G311347	Putative uncharacterized protein
												full	GRMZM2G014770	transferase activity, transferring glycosyl groups
												full	GRMZM2G014594	NA
												full	GRMZM2G311328	vesicle-mediated transport
63	21	qLA21	3	ULA_HB	3	201263730	chr3.S_201263730	7.2e-07	10.16	201233730	201293730	full	GRMZM2G311313	NA
												full	GRMZM2G311347	Putative uncharacterized protein
												full	GRMZM2G014770	transferase activity, transferring glycosyl groups
												full	GRMZM2G014594	NA
												full	GRMZM2G311328	vesicle-mediated transport
64	21	qLA21	3	ULA_HB	3	201263774	chr3.S_201263774	7.21e-07	10.3175	201233774	201293774	full	GRMZM2G311313	NA
												full	GRMZM2G311347	Putative uncharacterized protein
												full	GRMZM2G014770	transferase activity, transferring glycosyl groups
												full	GRMZM2G014594	NA
												full	GRMZM2G311328	vesicle-mediated transport
65	22	qLA22	1	MLA_HB	3	207250719	chr3.S_207250719	1.24e-06	9.65771	207220719	207280719	full	GRMZM2G415751	tRNA isopentenyltransferase activity
												full	GRMZM2G115390	Putative uncharacterized protein
66	23	qLA23	2	MLA_BLUP	4	147991937	chr4.S_147991937	1.23e-06	18.8872	147961937	148021937	full	GRMZM2G060357	Cytochrome b561
67	23	qLA23	2	MLA_HB	4	147991937	chr4.S_147991937	4.53e-07	21.9318	147961937	148021937	full	GRMZM2G060357	Cytochrome b561
68	24	qLA24	1	ULA_YY	6	133478695	chr6.S_133478695	8.47e-07	11.2392	133448695	133508695	full	GRMZM2G062333	nucleoside-triphosphatase activity
69	25	qLA25	6	ULA_YY	6	133815258	chr6.S_133815258	5.28e-07	15.1583	133785258	133845258	full	GRMZM2G124915	ubiquitin-dependent protein catabolic process
												full	GRMZM2G176665	Putative uncharacterized protein
												full	GRMZM2G176655	Putative uncharacterized protein
												full	GRMZM2G476886	amino acid transport
70	25	qLA25	6	ULA_YY	6	133818381	chr6.S_133818381	6.92e-07	10.6331	133788381	133848381	full	GRMZM2G124915	ubiquitin-dependent protein catabolic process
												full	GRMZM2G176665	Putative uncharacterized protein
												full	GRMZM2G176655	Putative uncharacterized protein
												full	GRMZM2G476886	amino acid transport
71	25	qLA25	6	ULA_YY	6	133831784	chr6.S_133831784	1.27e-06	10.1575	133801784	133861784	full	GRMZM2G124915	ubiquitin-dependent protein catabolic process
												full	GRMZM2G176665	Putative uncharacterized protein
												partly	GRMZM2G176655	Putative uncharacterized protein
												full	GRMZM2G476886	amino acid transport
72	25	qLA25	6	ULA_YY	6	133831834	chr6.S_133831834	1.27e-06	10.1575	133801834	133861834	full	GRMZM2G124915	ubiquitin-dependent protein catabolic process
												full	GRMZM2G176665	Putative uncharacterized protein
												partly	GRMZM2G176655	Putative uncharacterized protein
												full	GRMZM2G476886	amino acid transport
73	25	qLA25	6	ULA_YY	6	133831836	chr6.S_133831836	1.27e-06	10.1575	133801836	133861836	full	GRMZM2G124915	ubiquitin-dependent protein catabolic process
												full	GRMZM2G176665	Putative uncharacterized protein
												partly	GRMZM2G176655	Putative uncharacterized protein
												full	GRMZM2G476886	amino acid transport
74	25	qLA25	6	ULA_YY	6	133833661	chr6.S_133833661	1.28e-06	10.1511	133803661	133863661	full	GRMZM2G124915	ubiquitin-dependent protein catabolic process
												full	GRMZM2G176665	Putative uncharacterized protein
												partly	GRMZM2G176655	Putative uncharacterized protein
												full	GRMZM2G476886	amino acid transport
75	26	qLA26	1	ULA_HB	7	160288757	chr7.S_160288757	1.7e-06	9.08176	160258757	160318757	full	GRMZM2G071997	Putative uncharacterized protein
												full	GRMZM2G072054	Succinyl-CoA ligase alpha-chain
												full	GRMZM2G363552	serine-type endopeptidase activity
76	27	qLA27	2	ULA_BLUP	8	28299364	chr8.S_28299364	1.41e-06	6.23177	28269364	28329364	full	GRMZM2G062826	Eukaryotic translation initiation factor
												full	GRMZM2G062953	intracellular protein transport
77	27	qLA27	2	ULA_YYC	8	28299364	chr8.S_28299364	1.89e-06	6.31514	28269364	28329364	full	GRMZM2G062826	Eukaryotic translation initiation factor
												full	GRMZM2G062953	intracellular protein transport
78	28	qLA28	1	ULA_HB	8	148414743	chr8.S_148414743	1.74e-06	9.60614	148384743	148444743	full	GRMZM2G171170	3'-5' exonuclease activity
79	29	qLA29	2	MLA_BLUP	8	160412954	chr8.S_160412954	1.74e-06	11.4508	160382954	160442954	full	GRMZM2G134162	MAP kinase activity
												full	GRMZM2G134256	carbohydrate metabolic process
												full	GRMZM2G134308	Putative uncharacterized protein
												full	GRMZM2G134176	Ubiquitin carrier protein
												full	GRMZM2G134073	NAC domain-containing protein
												full	GRMZM2G433959	NA
80	29	qLA29	2	MLA_YY	8	160412954	chr8.S_160412954	1.87e-06	12.8849	160382954	160442954	full	GRMZM2G134162	MAP kinase activity
												full	GRMZM2G134256	carbohydrate metabolic process
												full	GRMZM2G134308	Putative uncharacterized protein
												full	GRMZM2G134176	Ubiquitin carrier protein
												full	GRMZM2G134073	NAC domain-containing protein
												full	GRMZM2G433959	NA
81	30	qLA30	1	ULA_HB	8	173506932	chr8.S_173506932	9.86e-08	11.3804	173476932	173536932	full	GRMZM5G868767	Transcribed locus
												full	GRMZM2G437859	transmembrane transport
82	31	qLA31	1	ULA_BLUP	10	12168468	chr10.S_12168468	3.65e-08	8.20138	12138468	12198468	full	GRMZM2G094375	oxidoreductase activity
83	32	qLA32	3	ULA_YYC	10	145349316	chr10.S_145349316	1.77e-06	6.20346	145319316	145379316	full	GRMZM2G107226	Putative uncharacterized protein
												partly	GRMZM2G546369	nucleus
												full	GRMZM2G076602	G-protein coupled receptor protein signaling pathway
												full	GRMZM2G107204	Transcribed locus
84	32	qLA32	3	ULA_YYC	10	145349327	chr10.S_145349327	1.27e-06	6.30414	145319327	145379327	full	GRMZM2G107226	Putative uncharacterized protein
												partly	GRMZM2G546369	nucleus
												full	GRMZM2G076602	G-protein coupled receptor protein signaling pathway
												full	GRMZM2G107204	Transcribed locus
85	32	qLA32	3	ULA_YYC	10	145349338	chr10.S_145349338	1.63e-06	6.17376	145319338	145379338	full	GRMZM2G107226	Putative uncharacterized protein
												partly	GRMZM2G546369	nucleus
												full	GRMZM2G076602	G-protein coupled receptor protein signaling pathway
												full	GRMZM2G107204	Transcribed locus
a) The ID of the loci identified by a GWAS;
b) All QTL with overlapping QTL regions were categorized as a non-redundant QTL, ID of non-redundant QTL was numbered according to chromosome and position by a ascending order method;
c) Physical position in base pairs for the peak SNP according to version 5b.60 of the maize reference sequence. Physical interval for each QTL was assigned as 60 kb according the LD decay (30 kb upstream and downstream of the peak SNP, which is the SNP with the lowest p value);
d) P value of the corresponding trait calculated by optimal model;
e) The phenotypic vairance explained by the correspoding locus;
f) A plausible biological candidate gene in physical interval of each QTL. Full, the genes which sequence completely fall in the 60 kb of the loci. Partly, the genes which sequence partly fall in the 60 kb of the loci.
g) Candidate genes, among them, genes marked with black bolded and underlined may be associated with LA traits.

## Sheet: Table S4
Table S4. Information on 294 QTLs collected from eighteen previous studies.
Collected QTL	Chr	LOD	R2	Peak marker(cM)	Left(cM)	Right(cM)
C-qLA1	1	1.14925	1.97	2	0	5.9
C-qLA2	1	2.36019	2	12.4214	10.84	13.68
C-qLA3	1	4.67	2.27	18	5.0386	30.9614
C-qLA4	1	3.82	3.64	36.91	31.2702	42.5498
C-qLA5	1	5.11499	0.47	39.7	39.1	43
C-qLA6	1	5.4	4.31	40	29.436	50.564
C-qLA7	1	6.46	6.45	50.415	46.74	54.09
C-qLA8	1	10.8	20.4	51.5	48.7	53.5
C-qLA9	1	12.06	17.65	54.91	54.61	56.91
C-qLA10	1	10.71	11.36	56.2	53.6915	58.7085
C-qLA11	1	4.1	7	57.8	55.9	58.6
C-qLA12	1	10.1226	8.3	59.3899	58.51	63.2
C-qLA13	1	7.1	10.1	60	57.1	60.8
C-qLA14	1	9.89	18.04	62.1	56.36	67.14
C-qLA15	1	5.76971	0.53	65.7	63	68.4
C-qLA16	1	3.7	6.4	66	63.9	66.6
C-qLA17	1	11.4	15.3	67.9	65.6	69.1
C-qLA18	1	8.82	7.45	70	63.8885	76.1115
C-qLA19	1	5.44749	9	77.8	73.4	80.8
C-qLA20	1	4.99228	8.28	83.9	82.1	85.9
C-qLA21	1	10.3638	0.95	84.9	83.1	86.8
C-qLA22	1	5.4	8.3	86.1	84.3	87
C-qLA23	1	7.19	19.82	89	85.1	90.1
C-qLA24	1	8.86	22.7	90	85.1	90.1
C-qLA25	1	11.87	26.99	92	90.1	93.2
C-qLA26	1	11.45	24.14	92	90.1	93.2
C-qLA27	1	8.21	22	92	90.1	93.2
C-qLA28	1	7.63	18.51	93	90.1	93.2
C-qLA29	1	7.6	11.3	93.3	91.8	94.1
C-qLA30	1	7.76	4.1	98	90.8238	105.176
C-qLA31	1	5.29	4.13	99	87.9756	110.024
C-qLA32	1	4.9	8.3	102.2	97	102.8
C-qLA33	1	9.1	16.8	109.7	107	111.2
C-qLA34	1	14.14	15.45	129.945	127.58	132.31
C-qLA35	1	4	5.9	138.2	133.1	140.8
C-qLA36	1	9.77	4.88	144	137.971	150.029
C-qLA37	1	3.4	5	144	143.4	146.9
C-qLA38	1	12.8879	1.18	146	143.6	149.3
C-qLA39	1	4	5.1	160.3	158.9	162.5
C-qLA40	1	11.61	10.82	169.71	167.813	171.607
C-qLA41	1	5.9	7.3	178.3	177.5	179.4
C-qLA42	1	5.2	8.6	179.1	177.2	179.7
C-qLA43	1	4.78778	0.44	181.3	173.7	186.5
C-qLA44	1	4.4	7.3	189.1	187.4	191.3
C-qLA45	1	8.10184	6.7	189.264	188.11	192.32
C-qLA46	1	6.25	16.6	191	187.807	194.193
C-qLA47	1	4.74	10.44	192.91	187.833	197.987
C-qLA48	1	3.91	14.43	192.91	188.203	197.617
C-qLA49	1	5.72	12.7	199.2	196.76	201.64
C-qLA50	1	1.36768	2.34	228.8	226.2	230.8
C-qLA51	1	8.3	11.64	237	233.817	240.183
C-qLA52	1	4.31	4.61	243	234.964	251.036
C-qLA53	1	6.94	7.42	243	238.007	247.993
C-qLA54	1	10.57	11.49	249.5	249.15	249.65
C-qLA55	1	6.73253	5.6	292.427	291.9	292.88
C-qLA56	2	5.13469	4.3	3.35592	3.1	4.3
C-qLA57	2	10.6	4.62	6.6	4.6	12.6
C-qLA58	2	9.5	3.66	7.6	4.6	13.6
C-qLA59	2	5.48	9.5	7.8	4.53804	11.062
C-qLA60	2	13	5.12	8.6	4.6	14.6
C-qLA61	2	9.5	3.27	9.6	4.6	15.6
C-qLA62	2	17.6	5.28	9.6	4.6	13.6
C-qLA63	2	11.1	4.86	9.6	4.6	14.6
C-qLA64	2	3.91	7.2	9.8	5.49603	14.104
C-qLA65	2	6.95	11.8	9.8	7.17385	12.4262
C-qLA66	2	2.4121	4.09	10.5	6.4	15.5
C-qLA67	2	14.9	4.39	11.6	6.6	16.6
C-qLA68	2	4.89079	4.1	12.107	10.61	12.8
C-qLA69	2	7.87	4.06	17	9.75311	24.2469
C-qLA70	2	9.8	12.9	18.8	17.2	19.8
C-qLA71	2	2.77	3.02	20	7.73329	32.2667
C-qLA72	2	13.72	7.23	23	18.9305	27.0695
C-qLA73	2	8.73	18.43	26.61	22.51	30.61
C-qLA74	2	7	9.8	27.5	24.9	30.2
C-qLA75	2	14.14	16.04	29.24	22.02	36.46
C-qLA76	2	9.1587	0.84	29.8	25.2	35.4
C-qLA77	2	4.21662	7.04	37.1	34.1	39.2
C-qLA78	2	5.1	7.4	46.5	43.6	48.2
C-qLA79	2	3.4	5.1	54.8	51.4	56.6
C-qLA80	2	3.5	6.2	59	53.6	59.3
C-qLA81	2	5.11499	0.47	61.8	58	65.5
C-qLA82	2	3.46	5	63.9	57.7023	70.0977
C-qLA83	2	5.4	8.6	70.1	67.7	71.6
C-qLA84	2	7.73622	0.71	76.3	73.8	78.9
C-qLA85	2	8.6	13.2	78.8	77	79.8
C-qLA86	2	9.26	4.54	79	72.5193	85.4807
C-qLA87	2	6.3	2.11	84	77	84
C-qLA88	2	6.05	3.21	99	84.816	113.184
C-qLA89	2	6.53404	0.6	117.5	110.5	122
C-qLA90	2	3.9	7.86	122	119.5	124.2
C-qLA91	2	4.98	9.49	122	119.5	124.2
C-qLA92	2	3.8	7.3	125.7	123.7	127.7
C-qLA93	2	5.55142	0.51	141.3	141.1	149.8
C-qLA94	2	4.82	13.01	159	153.907	164.093
C-qLA95	2	8.03	8.85	195	190.814	199.186
C-qLA96	2	8.45	10.96	195	191.62	198.38
C-qLA97	2	11.15	12.5	196	193.036	198.964
C-qLA98	2	4.75	6.28	200.2	200.15	200.5
C-qLA99	2	6.03	13.29	240.84	236.852	244.828
C-qLA100	2	3.6	5.9	307.7	306	309.8
C-qLA101	2	3.8	6.5	317.1	312.2	318.5
C-qLA102	3	4.40453	3.7	4.69696	4.15	4.75
C-qLA103	3	5.76971	0.53	25.4	20.8	33.1
C-qLA104	3	2.03393	3.46	26	20.4	42.8
C-qLA105	3	1.96815	3.35	26	19.4	43.8
C-qLA106	3	5.3	5.53	46.6	44.5	46.95
C-qLA107	3	7.83	12.11	48.7	46.3469	51.0531
C-qLA108	3	8.93974	0.82	50.2	50.1	50.3
C-qLA109	3	21.4	9.55	58.2	55.2	59.5
C-qLA110	3	22.6	8.36	58.2	55.2	59.5
C-qLA111	3	4.4	8.1	60.1	55.9	61.4
C-qLA112	3	22.6	6.67	61.5	59.5	64.5
C-qLA113	3	6.42482	0.59	67.2	64.7	68.2
C-qLA114	3	5.8	6.52	68.1	50.4	86
C-qLA115	3	6.7	12	69.3	66.2	72.4
C-qLA116	3	15.9	4.76	71.9	67.9	76.6
C-qLA117	3	14	3.2	75.9	70.9	76.6
C-qLA118	3	9.2	2.49	78.6	76.6	83.2
C-qLA119	3	4.35	3.77	81.81	76.3647	87.2553
C-qLA120	3	4.76	92.6	86.41	81.01	100.41
C-qLA121	3	7.43	17.17	91.74	88.6532	94.8268
C-qLA122	3	4.88	13.78	92	87.1916	96.8084
C-qLA123	3	3.87	8.49	116	103.1	121.2
C-qLA124	3	4.86	7.7	121.5	117.747	125.253
C-qLA125	3	10.52	8.85	122	116.855	127.145
C-qLA126	3	18.9476	1.73	123.9	121.1	127.2
C-qLA127	3	11.96	11.21	124.81	122.979	126.641
C-qLA128	3	3.41	8.77	131	124.957	137.043
C-qLA129	3	6.94	7.7	150.6	150.5	151.25
C-qLA130	3	0.908177	1.56	150.8	147.2	150.8
C-qLA131	3	3.1	4.4	173.8	169.7	174.1
C-qLA132	3	4.95	10.99	216.74	211.917	221.563
C-qLA133	3	4.46	11.54	246	240.258	251.742
C-qLA134	3	2.97	3.9	267.6	259.654	275.546
C-qLA135	3	3.09	5.4	282.5	277.148	287.852
C-qLA136	4	8.61138	0.79	12.2	0	14.8
C-qLA137	4	3.78	4.79	17.35	17.35	17.45
C-qLA138	4	5.4423	0.5	57.9	53.7	59.1
C-qLA139	4	2.86	4.1	60.9	53.851	67.949
C-qLA140	4	12.54	7.75	70	66.2036	73.7964
C-qLA141	4	4.33	9.6	87.7	84.6895	90.7105
C-qLA142	4	5.14	3.77	89	81.1957	96.8043
C-qLA143	4	4.66	9.89	89	83.6411	94.3589
C-qLA144	4	7.7	1.82	101.4	98.4	105.3
C-qLA145	4	5.55142	0.51	105	103.8	106.4
C-qLA146	4	6.7	1.92	106.3	105.3	107.8
C-qLA147	4	9.6	3.01	107.3	105.3	107.8
C-qLA148	4	6.4	1.56	107.3	105.3	107.8
C-qLA149	4	9.7	3.22	108.8	107.8	109.2
C-qLA150	4	3.9	4.05	116	106.853	125.147
C-qLA151	4	4.35165	0.4	119.8	117.9	124
C-qLA152	4	3.81	7.4	125.4	121.212	129.588
C-qLA153	4	3.93	6.6	127.4	122.705	132.095
C-qLA154	4	3.8	6.8	132.2	130	133.3
C-qLA155	4	4	7.2	139.7	137.1	144.6
C-qLA156	4	4.1	7	183.5	178	184.9
C-qLA157	4	4.14	4.62	219.35	219.25	219.45
C-qLA158	5	6.09721	0.56	10.1	6.5	18.3
C-qLA159	5	10.8	6.17	46.2	44.2	46.3
C-qLA160	5	12.1	6.47	46.2	44.2	46.3
C-qLA161	5	10.7	7.46	46.2	44.2	46.3
C-qLA162	5	13.5	6.17	47.3	46.3	49.2
C-qLA163	5	11.2	10.79	47.3	46.3	49.2
C-qLA164	5	9.1	9.62	47.3	46.3	49.2
C-qLA165	5	10.4	9.24	47.3	46.3	49.2
C-qLA166	5	9.8	8.29	47.3	46.3	49.2
C-qLA167	5	3.8	6.83	48	47.4	55.1
C-qLA168	5	6.97104	0.64	51.8	51.1	53.5
C-qLA169	5	3.9	6.3	54	53.5	55.3
C-qLA170	5	7.7	12.3	57.6	55	59.5
C-qLA171	5	7.28	7.49	57.785	56.37	59.2
C-qLA172	5	4.7	9.7	58.9	56.9	68
C-qLA173	5	6.64	16.1	60.1	58.1752	62.0248
C-qLA174	5	6.7	1.56	60.1	59.1	62.6
C-qLA175	5	9	3.25	60.1	59.1	62.1
C-qLA176	5	3.5	5.6	60.3	55.8	65.8
C-qLA177	5	7.46	14.8	62.1	60.0062	64.1938
C-qLA178	5	2.87	6.9	64.1	59.6089	68.5911
C-qLA179	5	7.57	16.4	64.1	62.2105	65.9895
C-qLA180	5	9.1587	0.84	65.4	64.1	66.5
C-qLA181	5	10.64	5.44	66	60.5915	71.4085
C-qLA182	5	5.32	9.5	66.1	62.838	69.362
C-qLA183	5	9.6	15.3	66.2	62.8	69.3
C-qLA184	5	5	8.6	75.9	73.1	76.4
C-qLA185	5	4.6	6.8	79.2	75.4	80.4
C-qLA186	5	8.1	3.83	86.6	81.6	88.2
C-qLA187	5	7.47744	6.2	88.1256	82.23	90.43
C-qLA188	5	3.1	4.6	88.8	85.8	98.5
C-qLA189	5	8.3	4.5	90.2	88.2	96.2
C-qLA190	5	14.5	4.67	92.2	88.2	97.2
C-qLA191	5	6.5	4.86	92.2	88.2	97.9
C-qLA192	5	13.9	5.09	93.2	88.2	97.2
C-qLA193	5	10	8.65	93.81	91.4367	96.1833
C-qLA194	5	9.3	4.2	101.9	97.9	103
C-qLA195	5	3.9	3.93	108	98.5737	117.426
C-qLA196	5	10.1446	0.93	108.8	107.2	110.1
C-qLA197	5	6.9	1.29	111.4	109.4	112.9
C-qLA198	5	8.07	9.54	126	122.117	129.883
C-qLA199	5	4.76	6.54	126	120.336	131.664
C-qLA200	5	4.87	4.92	129.665	128	131.33
C-qLA201	5	2.51457	4.26	130.5	124.8	138.7
C-qLA202	5	5.49	5.59	172	165.373	178.627
C-qLA203	5	3.42671	5.76	183.9	175.9	191.9
C-qLA204	5	3.2	5.1	216.6	211.7	218.6
C-qLA205	5	3.2	4.7	267.2	264.1	270.8
C-qLA206	6	5.66056	0.52	0	0	8.4
C-qLA207	6	3.02	3.33	6	5.12476	17.1248
C-qLA208	6	6.42482	0.59	33.4	31.1	38.4
C-qLA209	6	3.4	5.7	74.2	70.7	76.3
C-qLA210	6	6.53	7.02	88	81.5141	94.4859
C-qLA211	6	3.19765	2.7	96.0212	91.99	96.91
C-qLA212	6	5.6	11	113.6	111.7	114.4
C-qLA213	6	8.5	16.7	120.1	116.7	123
C-qLA214	6	2.95776	2.5	132.353	129.96	132.8
C-qLA215	6	4.3	7.1	183.2	178	187.3
C-qLA216	7	10.35	12.8	16	12.4429	19.5571
C-qLA217	7	6.5	2.22	17.1	15.2	19.3
C-qLA218	7	8	1.96	17.1	15.2	19.3
C-qLA219	7	8	3.1	17.1	15.2	19.3
C-qLA220	7	7	2.08	18.1	15.2	19.3
C-qLA221	7	5.98803	0.55	39.9	34.8	45.3
C-qLA222	7	5.87	6.43	55.35	52.9	55.65
C-qLA223	7	6.09721	0.56	75.3	73.7	83.9
C-qLA224	7	5	10.7	80.4	79.8	82.9
C-qLA225	7	3.7	5.6	83.1	82.5	85.9
C-qLA226	7	3.76	73.4	87.51	81.31	93.51
C-qLA227	7	5.5	8.1	92.7	87.1	95
C-qLA228	7	10.81	5.66	94	88.8017	99.1983
C-qLA229	7	4.26	8.41	99.5	96.1116	102.888
C-qLA230	7	5	7.5	101.4	100.9	103
C-qLA231	7	4.9	10.9	114.4	111.5	115.4
C-qLA232	7	13.72	16.53	115	112.759	117.241
C-qLA233	7	8.81	11.62	115	111.812	118.188
C-qLA234	7	12.4	13.84	115	112.323	117.677
C-qLA235	7	5.66056	0.52	117.8	114.4	121.9
C-qLA236	7	5.4	11.8	119.6	117.2	120.5
C-qLA237	7	4.79	2.38	124	111.638	136.362
C-qLA238	7	5.50149	4.6	128.472	126.22	129.23
C-qLA239	7	4.2	9.4	130.6	129.5	130.9
C-qLA240	7	11.2749	9.2	153.985	153.82	155.25
C-qLA241	7	6.81	7.05	159.35	159.35	159.45
C-qLA242	8	6.04	3.06	19	9.38484	28.6152
C-qLA243	8	2.57	76.2	36.81	28.81	38.81
C-qLA244	8	3.04	7.54	39	31.9708	46.0292
C-qLA245	8	4.46067	0.41	53.9	46.9	55.3
C-qLA246	8	9.43	9.78	62.17	60.64	63.7
C-qLA247	8	3.5	4.3	62.5	60.3	62.9
C-qLA248	8	12.21	6.99	67	62.7908	71.2092
C-qLA249	8	9.59677	0.88	69	66.1	69.8
C-qLA250	8	3.6	4.4	74.7	73.3	78
C-qLA251	8	6.4	9	78.9	78.5	79.9
C-qLA252	8	8.3	4.24	79.3	73.3	80
C-qLA253	8	3.13	6.4	83.2	78.6843	87.7157
C-qLA254	8	12.7	21.3	92.5	91.6	92.8
C-qLA255	8	3.1	3.4	96.8	92	104
C-qLA256	8	14.5	23.8	98.3	96.3	101.3
C-qLA257	8	4.23	6.8	153.1	148.543	157.657
C-qLA258	8	5.57	9.03	157.4	154.244	160.556
C-qLA259	8	9.23424	7.6	164.535	164.04	164.91
C-qLA260	9	3.6	6.5	22	19.3	27.6
C-qLA261	9	6.53404	0.6	23.8	19.5	26.4
C-qLA262	9	6.4	3.42	47	38.397	55.603
C-qLA263	9	3.4	5.1	51.7	47.9	53.5
C-qLA264	9	5.76971	0.53	51.9	49.2	56.7
C-qLA265	9	9.7	4.13	52.8	50.8	53.4
C-qLA266	9	7.3	3.59	52.8	50.8	53.4
C-qLA267	9	6.6	3.26	54.4	53.4	56.1
C-qLA268	9	14.1403	11.4	55.5696	47.45	77.91
C-qLA269	9	4.1	6	61.7	60.3	64.9
C-qLA270	9	0.744115	1.28	64.3	61.9	73.5
C-qLA271	9	9.04922	0.83	67	64.6	73.3
C-qLA272	9	3.5	5.1	69	67.8	71.8
C-qLA273	9	8.73	8.34	71	65.5407	76.4593
C-qLA274	9	3.63	6.2	78.6	73.6018	83.5982
C-qLA275	9	3.6	5.4	93.1	91.2	94.4
C-qLA276	9	2.35793	4	93.7	91.1	96.3
C-qLA277	9	4.9	7.2	101.2	99.1	108.1
C-qLA278	9	10.5055	8.6	103.602	102.44	106.62
C-qLA279	9	5.37909	4.5	143.487	142.21	144.61
C-qLA280	10	5.4423	0.5	33.3	30.9	36.2
C-qLA281	10	4.1	6.9	42.6	40.8	44.5
C-qLA282	10	4.35165	0.4	48	45.4	50.4
C-qLA283	10	4.2	5.9	51.5	49.3	53.6
C-qLA284	10	3.1	5.4	51.7	50.8	57.6
C-qLA285	10	4.6	6.6	56.7	53.6	57.9
C-qLA286	10	4.35165	0.4	61.6	58.3	61.6
C-qLA287	10	24.19	22.78	64	62.0013	65.9987
C-qLA288	10	3.3	5	68.3	63.2	74.5
C-qLA289	10	4.24265	0.39	101.9	89.3	101.9
C-qLA290	10	3.98	5.25	133.65	133.35	134.8
C-qLA291	10	8.35254	6.9	142.099	141.65	142.37
C-qLA292	10	3.22	6.9	187.6	183.411	191.789
C-qLA293	10	7.26	15.2	187.6	185.699	189.501
C-qLA294	10	2.87	5.5	189.6	184.345	194.855

## Sheet: Table S5
Table S5. Comparison of haplotypes for LA-related traits using BLUP values of 492 inbred lines.
Haplotypes	chr1.S_40139086	chr1.S_40139143	chr1.S_40139302	chr1.S_40139492	chr1.S_40139573	chr1.S_40139579	chr1.S_40139822	chr1.S_40140840	chr1.S_40141331	chr1.S_40141566	chr1.S_40141758	chr1.S_40141976	chr1.S_40142028	chr1.S_40142029	chr1.S_40142357	chr1.S_40142452	chr1.S_40142970	Number	ULA(°)	MLA(°)	LLA(°)
Hap1	G	A	T	A	T	C	G	A	G	C	A	C	G	T	T	G	G	412	36.18±7.98	39.84±6.58	43.92±5.63
Hap2	A	G	C	T	C	T	A	T	A	T	G	G	A	C	A	A	A	80	29.54±8.03	34.71±5.65	40.45±5.04

## Sheet: TableS6
Table S6. Favorable hap combination of known LA genes in AMP.
Inbred Lines	Elite Hap				LA-related traits
	ZmCLA4	lg1	lg2	ZmTAC1	ULA(°)	MLA(°)	LLA(°)	Mean(°)
	Hap4	Hap4	Hap2	Hap2
U8112	√			√	14.7093	24.7871	33.255	24.2505
J4112	√		√	√	19.616	26.8494	31.6336	26.033
HU803			√	√	22.1599	23.3104	32.6401	26.0368
ZHENG58			√	√	22.9873	27.5872	34.3046	28.293
ZHONG69	√			√	19.3162	31.5471	34.7145	28.5259
XUN971	√		√	√	19.4073	30.1814	36.4373	28.6753
TIE7922	√			√	20.0855	29.7055	38.3647	29.3852
LY042	√		√	√	21.3983	30.4312	37.6556	29.8284
YE478			√	√	19.3605	33.0187	38.7852	30.3881
DAN340			√	√	22.9687	30.6682	39.2388	30.9586
YE107			√		28.3516	29.9759	35.3785	31.2353
GEMS21			√	√	22.1302	31.8227	40.1076	31.3535
DAN598				√	23.1478	32.8171	38.3086	31.4245
YAN414			√		24.4959	30.741	39.5689	31.6019
9782				√	23.9571	31.2877	39.6063	31.617
GEMS27			√	√	26.8622	31.2007	37.972	32.0116
M165			√		27.6217	32.5998	35.9632	32.0616
9642	√			√	23.364	31.9854	40.96	32.1031
1323			√		24.6807	27.8413	44.0309	32.1843
8902			√	√	20.2009	34.3838	42.0064	32.197
DH3732			√		31.4476	31.2268	34.2979	32.3241
K22	√		√		25.4345	31.0961	41.3567	32.6291
DH29		√			23.1	35.551	39.4413	32.6974
CHANG7-2		√			25.8597	32.2952	40.02	32.725
GEMS9			√	√	27.0923	34.2775	37.2823	32.884
4019			√	√	26.3774	32.9564	39.6839	33.0059
CIMBL75			√		31.5817	31.3928	36.8875	33.2873
BGY		√		√	32.1009	30.8898	36.8817	33.2908
M97			√		27.6696	33.5661	38.9421	33.3926
TX5		√	√		28.6016	32.8642	38.9627	33.4761
GEMS11			√	√	26.1265	37.9375	37.0983	33.7208
GEMS12			√	√	29.5426	34.0945	38.2386	33.9586
CML454			√		34.8101	32.6313	34.6349	34.0254
CIMBL12				√	27.3855	34.7652	40.1121	34.0876
QI319			√		31.1263	34.3485	36.8586	34.1111
Q1261	√	√		√	28.1897	33.6641	40.5082	34.1207
WH413		√			24.3606	35.7761	42.5339	34.2235
IRF314			√		26.1555	34.2515	42.4205	34.2758
ZHENG32			√	√	27.0637	35.2267	41.4619	34.5841
GY237			√		35.1633	33.4511	35.215	34.6098
GEMS18			√		27.1081	35.4867	41.665	34.7533
DAN360	√				28.5031	34.5582	41.2291	34.7635
GEMS63				√	32.8693	33.378	38.3208	34.856
05W002	√		√		30.5994	35.2916	38.849	34.9133
GEMS4				√	34.3096	37.683	34.0384	35.3436
M153			√		32.7208	35.2018	38.5875	35.5034
GEMS64			√	√	29.0808	36.6133	40.9208	35.5383
YE488				√	31.8111	36.1531	39.1006	35.6882
CIMBL101			√		29.3775	35.0231	43.7137	36.0381
BY4960			√		29.1667	35.3208	44.4101	36.2992
5237		√			29.8787	38.4844	41.2527	36.5386
JI846				√	38.679	34.3017	37.2835	36.7547
CIMBL88			√	√	30.5628	38.9233	40.7895	36.7585
QI205			√	√	30.1677	38.333	42.0809	36.8606
CIMBL46				√	31.567	37.1076	42.0909	36.9218
GEMS5				√	33.3498	37.6127	39.8974	36.9533
CML486				√	29.9895	39.0894	41.9997	37.0262
TY10			√		25.2652	38.5811	47.8603	37.2355
DE.EX			√		32.9584	37.932	40.9271	37.2725
A619				√	30.5131	37.2373	44.555	37.4351
CIMBL129				√	31.4961	38.8623	42.7876	37.7153
303WX		√	√		32.6416	40.4633	40.0769	37.7273
SHEN5003			√		34.3802	36.2627	42.9087	37.8506
C8605	√			√	31.522	38.6366	44.6639	38.2742
GEMS28				√	31.1098	38.5635	45.3729	38.3487
CIMBL71			√		39.7328	33.8123	41.7715	38.4389
150			√		34.4945	38.4208	42.9101	38.6085
CF3				√	37.2038	36.9725	43.5733	39.2499
JI63				√	42.9336	34.8982	40.4085	39.4134
WU109				√	31.5168	42.3151	44.5139	39.4486
GEMS25			√	√	29.8453	40.6256	48.6038	39.6916
LIAO5263	√				32.3823	39.0931	48.3063	39.9272
TY1			√		29.8927	42.2026	47.8859	39.9937
JI53			√		37.3867	38.5788	44.0505	40.0053
B151		√			40.2693	39.6941	40.9597	40.3077
B11		√			35.2173	40.2645	45.6727	40.3848
GEMS29			√	√	33.619	44.3025	43.3263	40.4159
238	√				32.3412	41.3891	47.5438	40.4247
GY923			√		40.5837	41.1121	39.6793	40.4584
ZHENG22				√	35.4499	41.9079	44.5629	40.6402
835A				√	35.2101	39.6189	47.2711	40.7
SI273			√		38.0126	35.9684	48.1282	40.7031
GEMS44			√	√	35.6495	45.157	41.4624	40.7563
CIMBL39			√		33.5818	41.494	48.6791	41.2516
CIMBL37			√	√	39.7875	39.4624	44.8044	41.3515
GEMS30				√	39.657	39.8081	44.7221	41.3957
TY6			√		32.4103	44.6481	47.3586	41.4723
05WN230			√		33.3718	44.9769	46.3329	41.5605
LV28	√			√	38.0379	38.6029	48.3968	41.6792
DAN599				√	37.3535	42.9809	45.0209	41.7851
CIMBL148				√	37.6567	44.3348	43.7601	41.9172
BY809			√		33.3253	43.7656	48.7789	41.9566
YU374	√				48.5011	35.9805	43.3352	42.6056
CIMBL155			√		41.7296	38.9285	49.0797	43.2459
GEMS45			√		37.6052	44.8576	47.7466	43.4031
R15X1141	√				45.3188	38.0705	47.0429	43.4774
SY1077			√	√	39.1077	43.117	48.9748	43.7332
CML130				√	43.6784	43.1123	46.2023	44.331
GEMS32			√		41.7313	43.347	48.3617	44.48
SHEN135				√	39.7414	46.2164	47.7158	44.5579
CIMBL1			√		43.1041	45.8417	45.9071	44.951
CIMBL38			√		37.76	46.7237	50.9532	45.1456
835B				√	42.7805	45.4044	47.332	45.1723
GEMS60			√		41.4194	45.8231	48.8819	45.3748
W138			√		42.8956	44.3054	49.7176	45.6395
526018			√		46.4081	43.2608	49.2235	46.2975
JH96C	√		√		52.4207	43.2994	47.7577	47.8259
GEMS31			√		46.1103	48.4137	49.7327	48.0856
TY7			√		45.0658	51.3164	48.8831	48.4217
GEMS54				√	47.5379	47.1492	53.3539	49.347
TY9			√		38.9011	52.5294	57.4859	49.6388
4F1			√		49.2116	48.6779	51.5103	49.7999
SY1032				√	44.7176	49.5121	55.688	49.9726
DONG46		√		√	49.7023	48.8509	53.4034	50.6522
CIMBL147				√	44.5515	53.2584	54.8107	50.8735
MO113				√	49.1314	56.2261	49.6886	51.682
MN		√		√	54.1036	50.6226	52.4748	52.4003
DAN3130			√		58.0813	48.9909	52.1453	53.0725
CIMBL92			√		58.2316	51.7313	50.7987	53.5872
DSB				√	52.2476	54.9761	56.4778	54.5672
CML304				√	59.2177	54.138	56.5479	56.6346
GEMS48	√				56.7396	60.3093	54.9161	57.3217
TY3			√		51.7583	59.7624	62.9504	58.157
D047				√	60.4197	60.089	59.9523	60.1537
